# Supplementary material for: A pair of ascending neurons in the subesophageal zone mediates aversive sensory inputs-evoked backward locomotion in Drosophila larvae
Source: PLoS Genet. 2020 Nov 2;16(11):e1009120. doi: 10.1371/journal.pgen.1009120 (PMC7605633; doi:10.1371/journal.pgen.1009120)
Supplement: S1 Table — (XLSX) [file pgen.1009120.s010.xlsx]

## Sheet: Sheet1
GAL4 abbreviation	Genotype
R60F09-ACh-GAL4	VGlut-GAL80 [MI04979];R60F09-GAL4
R60F09-Brain-GAL4	Otd-FLPo, tub-FRT-GAL80-FRT ; R60F09-GAL4, tub-GAL80ts	*We used tub-GAL80ts as we observed remnant of CsChrimson in AMB neurites in R60F09-Brain without tub-GAL80ts.
AMB-GAL4	R60F09-GAL4DBD,R11E07-p65AD
MDN-ACh-GAL4	tsh-GAL80; R73F04-GAL4, Gad1-2A-GAL80
MDN-FLP-GAL4	Otd-FLPo, tub-FRT-GAL80-FRT ; R73F04-GAL4, Gad1-2A-GAL80
