# Supplementary material for: A pair of ascending neurons in the subesophageal zone mediates aversive sensory inputs-evoked backward locomotion in Drosophila larvae
Source: PLoS Genet. 2020 Nov 2;16(11):e1009120. doi: 10.1371/journal.pgen.1009120 (PMC7605633; doi:10.1371/journal.pgen.1009120)
Supplement: S2 Table — (XLSX) [file pgen.1009120.s011.xlsx]

## Sheet: Fig1,S4,data
genotype	OFF_ON	forward	back
R60F09-Brain	ON	0	0
R60F09-Brain	ON	0	2
R60F09-Brain	ON	1	0
R60F09-Brain	ON	1	0
R60F09-Brain	ON	1	0
R60F09-Brain	ON	4	0
R60F09-Brain	ON	3	0
R60F09-Brain	ON	0	0
R60F09-Brain	OFF	4	0
R60F09-Brain	OFF	3	0
R60F09-Brain	OFF	2	0
R60F09-Brain	OFF	2	0
R60F09-Brain	OFF	1	0
R60F09-Brain	OFF	8	0
R60F09-Brain	OFF	6	0
R60F09-Brain	OFF	5	0
UAS-CsChrimson	ON	0	0
UAS-CsChrimson	ON	4	0
UAS-CsChrimson	ON	1	0
UAS-CsChrimson	ON	1	0
UAS-CsChrimson	ON	1	0
UAS-CsChrimson	ON	2	0
UAS-CsChrimson	ON	1	0
UAS-CsChrimson	ON	2	0
UAS-CsChrimson	ON	2	0
UAS-CsChrimson	ON	0	0
UAS-CsChrimson	ON	0	1
UAS-CsChrimson	ON	5	0
UAS-CsChrimson	ON	4	0
UAS-CsChrimson	ON	1	1
UAS-CsChrimson	ON	1	0
UAS-CsChrimson	OFF	1	0
UAS-CsChrimson	OFF	5	0
UAS-CsChrimson	OFF	5	0
UAS-CsChrimson	OFF	3	0
UAS-CsChrimson	OFF	2	0
UAS-CsChrimson	OFF	2	0
UAS-CsChrimson	OFF	4	0
UAS-CsChrimson	OFF	2	0
UAS-CsChrimson	OFF	6	0
UAS-CsChrimson	OFF	5	0
UAS-CsChrimson	OFF	3	0
UAS-CsChrimson	OFF	6	0
UAS-CsChrimson	OFF	2	0
UAS-CsChrimson	OFF	4	0
UAS-CsChrimson	OFF	3	0
R60F09-GAL4	OFF	6	0
R60F09-GAL4	OFF	13	0
R60F09-GAL4	OFF	15	0
R60F09-GAL4	OFF	15	0
R60F09-GAL4	OFF	8	0
R60F09-GAL4	OFF	10	0
R60F09-GAL4	OFF	11	0
R60F09-GAL4	OFF	7	1
R60F09-GAL4	OFF	16	0
R60F09-GAL4	OFF	7	0
R60F09-GAL4	ON	0	9
R60F09-GAL4	ON	0	9
R60F09-GAL4	ON	0	10
R60F09-GAL4	ON	0	9
R60F09-GAL4	ON	0	9
R60F09-GAL4	ON	0	8
R60F09-GAL4	ON	0	8
R60F09-GAL4	ON	0	9
R60F09-GAL4	ON	0	9
R60F09-GAL4	ON	0	7
R60F09-ACh	OFF	2	0
R60F09-ACh	OFF	5	0
R60F09-ACh	OFF	7	0
R60F09-ACh	OFF	7	0
R60F09-ACh	OFF	3	0
R60F09-ACh	OFF	1	0
R60F09-ACh	OFF	3	0
R60F09-ACh	OFF	0	0
R60F09-ACh	OFF	5	0
R60F09-ACh	OFF	5	0
R60F09-ACh	ON	0	6
R60F09-ACh	ON	0	6
R60F09-ACh	ON	0	6
R60F09-ACh	ON	0	6
R60F09-ACh	ON	0	5
R60F09-ACh	ON	0	6
R60F09-ACh	ON	0	7
R60F09-ACh	ON	0	3
R60F09-ACh	ON	0	6
R60F09-ACh	ON	0	5
R60F09-Brain	OFF	8	0
R60F09-Brain	OFF	9	0
R60F09-Brain	OFF	8	0
R60F09-Brain	OFF	5	0
R60F09-Brain	OFF	9	0
R60F09-Brain	OFF	6	0
R60F09-Brain	OFF	8	0
R60F09-Brain	OFF	9	0
R60F09-Brain	ON	0	0
R60F09-Brain	ON	5	0
R60F09-Brain	ON	2	1
R60F09-Brain	ON	4	0
R60F09-Brain	ON	8	0
R60F09-Brain	ON	2	0
R60F09-Brain	ON	4	0
R60F09-Brain	ON	7	0
AMB	OFF	7	0
AMB	OFF	1	0
AMB	OFF	3	0
AMB	OFF	5	0
AMB	OFF	5	0
AMB	OFF	7	0
AMB	OFF	3	0
AMB	OFF	7	0
AMB	OFF	4	0
AMB	OFF	2	0
AMB	OFF	2	1
AMB	ON	0	6
AMB	ON	0	5
AMB	ON	0	5
AMB	ON	0	4
AMB	ON	0	4
AMB	ON	0	4
AMB	ON	0	5
AMB	ON	0	3
AMB	ON	0	4
AMB	ON	0	3
AMB	ON	0	5
MDN-FLP	ON	0	4
MDN-FLP	ON	0	6
MDN-FLP	ON	0	3
MDN-FLP	ON	0	3
MDN-FLP	ON	0	5
MDN-FLP	ON	0	3
MDN-FLP	ON	0	4
MDN-FLP	ON	0	4
MDN-FLP	ON	1	1
MDN-FLP	ON	0	3
MDN-FLP	ON	0	3
MDN-FLP	ON	0	4
MDN-FLP	ON	0	5
MDN-FLP	ON	0	3
MDN-FLP	ON	0	2
MDN-FLP	ON	0	3
MDN-FLP	ON	0	3
MDN-FLP	ON	0	7
MDN-FLP	ON	0	5
MDN-FLP	OFF	7	0
MDN-FLP	OFF	2	0
MDN-FLP	OFF	4	0
MDN-FLP	OFF	6	0
MDN-FLP	OFF	4	0
MDN-FLP	OFF	6	0
MDN-FLP	OFF	5	0
MDN-FLP	OFF	9	0
MDN-FLP	OFF	7	0
MDN-FLP	OFF	9	0
MDN-FLP	OFF	7	0
MDN-FLP	OFF	4	0
MDN-FLP	OFF	7	0
MDN-FLP	OFF	5	0
MDN-FLP	OFF	3	0
MDN-FLP	OFF	4	0
MDN-FLP	OFF	3	0
MDN-FLP	OFF	5	0
MDN-FLP	OFF	5	0

## Sheet: Fig1,statics
Wilcoxon rank sum test
Forward_OFF
Group1	Group2	p-value	Holm corrected
UAS-CsChrimson	R60F09-GAL4	1.224e-06	4.896e-06
UAS-CsChrimson	R60F09-ACh	0.75
UAS-CsChrimson	R60F09-Brain	0.01974	0.05922
UAS-CsChrimson	AMB	0.4731
Forward_ON
Group1	Group2	p-value	Holm corrected
UAS-CsChrimson	R60F09-GAL4	0.0001836	0.0005508
UAS-CsChrimson	R60F09-ACh	0.0001836	0.0003672
UAS-CsChrimson	R60F09-Brain	0.4184	0.4184
UAS-CsChrimson	AMB	7.585e-05	0.0003034
Backward_OFF
Group1	Group2	p-value	Holm corrected
UAS-CsChrimson	R60F09-GAL4	0.4
UAS-CsChrimson	R60F09-ACh	1
UAS-CsChrimson	R60F09-Brain	1
UAS-CsChrimson	AMB	0.4231
Backward_ON
Group1	Group2	p-value	Holm corrected
UAS-CsChrimson	R60F09-GAL4	3.059e-07	6.118e-07
UAS-CsChrimson	R60F09-ACh	3.059e-07	9.177e-07
UAS-CsChrimson	R60F09-Brain	1
UAS-CsChrimson	AMB	1.294e-07	5.176e-07

## Sheet: S2Fig,data
genotype	OFF_ON	forward	back	Rolling (yes-1, no-0)
R73D06-GAL4,UAS-CsChrimson,tsh-GAL80,R60F09-LexA	OFF	0	0	0
R73D06-GAL4,UAS-CsChrimson,tsh-GAL80,R60F09-LexA	OFF	4	0	0
R73D06-GAL4,UAS-CsChrimson,tsh-GAL80,R60F09-LexA	OFF	3	0	0
R73D06-GAL4,UAS-CsChrimson,tsh-GAL80,R60F09-LexA	OFF	2	0	0
R73D06-GAL4,UAS-CsChrimson,tsh-GAL80,R60F09-LexA	OFF	6	0	0
R73D06-GAL4,UAS-CsChrimson,tsh-GAL80,R60F09-LexA	OFF	5	0	0
R73D06-GAL4,UAS-CsChrimson,tsh-GAL80,R60F09-LexA	OFF	4	0	0
R73D06-GAL4,UAS-CsChrimson,tsh-GAL80,R60F09-LexA	OFF	3	0	0
R73D06-GAL4,UAS-CsChrimson,tsh-GAL80,R60F09-LexA	OFF	4	0	0
R73D06-GAL4,UAS-CsChrimson,tsh-GAL80,R60F09-LexA	OFF	6	0	0
R73D06-GAL4,UAS-CsChrimson,tsh-GAL80,R60F09-LexA	OFF	6	0	0
R73D06-GAL4,UAS-CsChrimson,tsh-GAL80,R60F09-LexA	OFF	3	0	0
R73D06-GAL4,UAS-CsChrimson,tsh-GAL80,R60F09-LexA	OFF	3	0	0
R73D06-GAL4,UAS-CsChrimson,tsh-GAL80,R60F09-LexA	OFF	5	0	0
R73D06-GAL4,UAS-CsChrimson,tsh-GAL80,R60F09-LexA	OFF	5	0	0
R73D06-GAL4,UAS-CsChrimson,tsh-GAL80,R60F09-LexA	OFF	1	0	0
R73D06-GAL4,UAS-CsChrimson,tsh-GAL80,R60F09-LexA	OFF	4	0	0
R73D06-GAL4,UAS-CsChrimson,tsh-GAL80,R60F09-LexA	OFF	3	0	0
R73D06-GAL4,UAS-CsChrimson,tsh-GAL80,R60F09-LexA	ON	0	4	0
R73D06-GAL4,UAS-CsChrimson,tsh-GAL80,R60F09-LexA	ON	0	4	0
R73D06-GAL4,UAS-CsChrimson,tsh-GAL80,R60F09-LexA	ON	0	3	1
R73D06-GAL4,UAS-CsChrimson,tsh-GAL80,R60F09-LexA	ON	0	2	1
R73D06-GAL4,UAS-CsChrimson,tsh-GAL80,R60F09-LexA	ON	0	1	0
R73D06-GAL4,UAS-CsChrimson,tsh-GAL80,R60F09-LexA	ON	0	0	0
R73D06-GAL4,UAS-CsChrimson,tsh-GAL80,R60F09-LexA	ON	0	1	0
R73D06-GAL4,UAS-CsChrimson,tsh-GAL80,R60F09-LexA	ON	0	3	1
R73D06-GAL4,UAS-CsChrimson,tsh-GAL80,R60F09-LexA	ON	0	3	0
R73D06-GAL4,UAS-CsChrimson,tsh-GAL80,R60F09-LexA	ON	0	4	0
R73D06-GAL4,UAS-CsChrimson,tsh-GAL80,R60F09-LexA	ON	0	4	0
R73D06-GAL4,UAS-CsChrimson,tsh-GAL80,R60F09-LexA	ON	0	0	0
R73D06-GAL4,UAS-CsChrimson,tsh-GAL80,R60F09-LexA	ON	0	3	0
R73D06-GAL4,UAS-CsChrimson,tsh-GAL80,R60F09-LexA	ON	0	2	0
R73D06-GAL4,UAS-CsChrimson,tsh-GAL80,R60F09-LexA	ON	0	1	1
R73D06-GAL4,UAS-CsChrimson,tsh-GAL80,R60F09-LexA	ON	0	3	0
R73D06-GAL4,UAS-CsChrimson,tsh-GAL80,R60F09-LexA	ON	0	2	0
R73D06-GAL4,UAS-CsChrimson,tsh-GAL80,R60F09-LexA	ON	0	3	1
R73D06-GAL4,UAS-CsChrimson,tsh-GAL80,R60F09-LexA,LexAop-GAL80	OFF	2	0	0
R73D06-GAL4,UAS-CsChrimson,tsh-GAL80,R60F09-LexA,LexAop-GAL80	OFF	4	0	0
R73D06-GAL4,UAS-CsChrimson,tsh-GAL80,R60F09-LexA,LexAop-GAL80	OFF	3	0	0
R73D06-GAL4,UAS-CsChrimson,tsh-GAL80,R60F09-LexA,LexAop-GAL80	OFF	4	0	0
R73D06-GAL4,UAS-CsChrimson,tsh-GAL80,R60F09-LexA,LexAop-GAL80	OFF	0	0	0
R73D06-GAL4,UAS-CsChrimson,tsh-GAL80,R60F09-LexA,LexAop-GAL80	OFF	1	0	0
R73D06-GAL4,UAS-CsChrimson,tsh-GAL80,R60F09-LexA,LexAop-GAL80	OFF	7	0	0
R73D06-GAL4,UAS-CsChrimson,tsh-GAL80,R60F09-LexA,LexAop-GAL80	OFF	1	0	0
R73D06-GAL4,UAS-CsChrimson,tsh-GAL80,R60F09-LexA,LexAop-GAL80	OFF	5	0	0
R73D06-GAL4,UAS-CsChrimson,tsh-GAL80,R60F09-LexA,LexAop-GAL80	OFF	0	0	0
R73D06-GAL4,UAS-CsChrimson,tsh-GAL80,R60F09-LexA,LexAop-GAL80	OFF	4	0	0
R73D06-GAL4,UAS-CsChrimson,tsh-GAL80,R60F09-LexA,LexAop-GAL80	OFF	2	0	0
R73D06-GAL4,UAS-CsChrimson,tsh-GAL80,R60F09-LexA,LexAop-GAL80	OFF	4	0	0
R73D06-GAL4,UAS-CsChrimson,tsh-GAL80,R60F09-LexA,LexAop-GAL80	OFF	4	0	0
R73D06-GAL4,UAS-CsChrimson,tsh-GAL80,R60F09-LexA,LexAop-GAL80	OFF	5	0	0
R73D06-GAL4,UAS-CsChrimson,tsh-GAL80,R60F09-LexA,LexAop-GAL80	OFF	3	0	0
R73D06-GAL4,UAS-CsChrimson,tsh-GAL80,R60F09-LexA,LexAop-GAL80	OFF	5	0	0
R73D06-GAL4,UAS-CsChrimson,tsh-GAL80,R60F09-LexA,LexAop-GAL80	OFF	3	0	0
R73D06-GAL4,UAS-CsChrimson,tsh-GAL80,R60F09-LexA,LexAop-GAL80	OFF	4	0	0
R73D06-GAL4,UAS-CsChrimson,tsh-GAL80,R60F09-LexA,LexAop-GAL80	OFF	2	0	0
R73D06-GAL4,UAS-CsChrimson,tsh-GAL80,R60F09-LexA,LexAop-GAL80	ON	0	0	1
R73D06-GAL4,UAS-CsChrimson,tsh-GAL80,R60F09-LexA,LexAop-GAL80	ON	0	0	1
R73D06-GAL4,UAS-CsChrimson,tsh-GAL80,R60F09-LexA,LexAop-GAL80	ON	0	0	1
R73D06-GAL4,UAS-CsChrimson,tsh-GAL80,R60F09-LexA,LexAop-GAL80	ON	0	0	1
R73D06-GAL4,UAS-CsChrimson,tsh-GAL80,R60F09-LexA,LexAop-GAL80	ON	0	0	0
R73D06-GAL4,UAS-CsChrimson,tsh-GAL80,R60F09-LexA,LexAop-GAL80	ON	0	0	0
R73D06-GAL4,UAS-CsChrimson,tsh-GAL80,R60F09-LexA,LexAop-GAL80	ON	0	0	1
R73D06-GAL4,UAS-CsChrimson,tsh-GAL80,R60F09-LexA,LexAop-GAL80	ON	0	0	0
R73D06-GAL4,UAS-CsChrimson,tsh-GAL80,R60F09-LexA,LexAop-GAL80	ON	1	0	0
R73D06-GAL4,UAS-CsChrimson,tsh-GAL80,R60F09-LexA,LexAop-GAL80	ON	0	0	1
R73D06-GAL4,UAS-CsChrimson,tsh-GAL80,R60F09-LexA,LexAop-GAL80	ON	0	0	0
R73D06-GAL4,UAS-CsChrimson,tsh-GAL80,R60F09-LexA,LexAop-GAL80	ON	0	0	0
R73D06-GAL4,UAS-CsChrimson,tsh-GAL80,R60F09-LexA,LexAop-GAL80	ON	1	0	1
R73D06-GAL4,UAS-CsChrimson,tsh-GAL80,R60F09-LexA,LexAop-GAL80	ON	0	0	0
R73D06-GAL4,UAS-CsChrimson,tsh-GAL80,R60F09-LexA,LexAop-GAL80	ON	0	0	0
R73D06-GAL4,UAS-CsChrimson,tsh-GAL80,R60F09-LexA,LexAop-GAL80	ON	1	0	0
R73D06-GAL4,UAS-CsChrimson,tsh-GAL80,R60F09-LexA,LexAop-GAL80	ON	0	0	0
R73D06-GAL4,UAS-CsChrimson,tsh-GAL80,R60F09-LexA,LexAop-GAL80	ON	0	0	0
R73D06-GAL4,UAS-CsChrimson,tsh-GAL80,R60F09-LexA,LexAop-GAL80	ON	0	0	0
R73D06-GAL4,UAS-CsChrimson,tsh-GAL80,R60F09-LexA,LexAop-GAL80	ON	0	0	0
LexAop-CsChrimson	OFF	3	0	0
LexAop-CsChrimson	ON	4	0	0
LexAop-CsChrimson	OFF	5	0	0
LexAop-CsChrimson	ON	3	0	0
LexAop-CsChrimson	OFF	8	0	0
LexAop-CsChrimson	ON	7	0	0
LexAop-CsChrimson	OFF	5	0	0
LexAop-CsChrimson	ON	5	0	0
LexAop-CsChrimson	OFF	8	0	0
LexAop-CsChrimson	ON	4	0	0
LexAop-CsChrimson	OFF	3	0	0
LexAop-CsChrimson	ON	1	0	0
LexAop-CsChrimson	OFF	3	0	0
LexAop-CsChrimson	ON	1	0	0
LexAop-CsChrimson	OFF	1	0	0
LexAop-CsChrimson	ON	0	0	0
LexAop-CsChrimson	OFF	6	0	0
LexAop-CsChrimson	ON	0	1	0
LexAop-CsChrimson	OFF	2	0	0
LexAop-CsChrimson	ON	5	0	0
LexAop-CsChrimson	OFF	8	0	0
LexAop-CsChrimson	ON	2	0	0
LexAop-CsChrimson	OFF	5	0	0
LexAop-CsChrimson	ON	3	0	0
LexAop-CsChrimson	OFF	4	0	0
LexAop-CsChrimson	ON	1	0	0
LexAop-CsChrimson	OFF	9	0	0
LexAop-CsChrimson	ON	7	0	0
LexAop-CsChrimson	OFF	2	0	0
LexAop-CsChrimson	ON	5	0	0
R60F09-LexA	OFF	4	0	0
R60F09-LexA	OFF	1	0	0
R60F09-LexA	OFF	0	1	0
R60F09-LexA	OFF	7	0	0
R60F09-LexA	OFF	1	0	0
R60F09-LexA	ON	0	5	0
R60F09-LexA	ON	0	6	0
R60F09-LexA	ON	0	4	0
R60F09-LexA	ON	0	7	0
R60F09-LexA	ON	0	6	0
R60F09-LexA	OFF	7	0	0
R60F09-LexA	OFF	4	0	0
R60F09-LexA	OFF	6	0	0
R60F09-LexA	OFF	11	0	0
R60F09-LexA	OFF	9	0	0
R60F09-LexA	OFF	6	0	0
R60F09-LexA	OFF	7	0	0
R60F09-LexA	OFF	3	0	0
R60F09-LexA	OFF	6	0	0
R60F09-LexA	OFF	5	0	0
R60F09-LexA	ON	0	8	0
R60F09-LexA	ON	0	6	0
R60F09-LexA	ON	0	8	0
R60F09-LexA	ON	0	8	0
R60F09-LexA	ON	0	7	0
R60F09-LexA	ON	0	7	0
R60F09-LexA	ON	0	5	0
R60F09-LexA	ON	0	8	0
R60F09-LexA	ON	0	7	0
R60F09-LexA	ON	0	8	0

## Sheet: S2Fig,statics
Wilcoxon rank sum test
S2B,S2C
Forward_OFF
Group1	Group2	p-value	Holm corrected
LexAop-CsChrimson	R60F09-LexA,LexAop-CsChrimson	0.7341	0.7341
Forward_ON
Group1	Group2	p-value	Holm corrected
LexAop-CsChrimson	R60F09-LexA,LexAop-CsChrimson	1.754e-06	3.508e-06
Backward_OFF
Group1	Group2	p-value	Holm corrected
LexAop-CsChrimson	R60F09-LexA,LexAop-CsChrimson	1	1
Backward_ON
Group1	Group2	p-value
LexAop-CsChrimson	R60F09-LexA,LexAop-CsChrimson	1.289e-08	2.578e-08
S2E,S2F
Forward_OFF
Group1	Group2	p-value	Holm corrected
R73D06-GAL4,UAS-CsChrimson,tsh-GAL80,R60F09-LexA	R73D06-GAL4,UAS-CsChrimson,tsh-GAL80,R60F09-LexA,LexAop-GAL80	0.3264
Forward_ON
Group1	Group2	p-value	Holm corrected
R73D06-GAL4,UAS-CsChrimson,tsh-GAL80,R60F09-LexA	R73D06-GAL4,UAS-CsChrimson,tsh-GAL80,R60F09-LexA,LexAop-GAL80	0.2319
Backward_OFF
Group1	Group2	p-value	Holm corrected
R73D06-GAL4,UAS-CsChrimson,tsh-GAL80,R60F09-LexA	R73D06-GAL4,UAS-CsChrimson,tsh-GAL80,R60F09-LexA,LexAop-GAL80	1	1
Backward_ON
Group1	Group2	p-value
R73D06-GAL4,UAS-CsChrimson,tsh-GAL80,R60F09-LexA	R73D06-GAL4,UAS-CsChrimson,tsh-GAL80,R60F09-LexA,LexAop-GAL80	6.88e-09	1.376e-08
Fisher test
Rolling
Group1	Group2	p-value
R73D06-GAL4,UAS-CsChrimson,tsh-GAL80,R60F09-LexA	R73D06-GAL4,UAS-CsChrimson,tsh-GAL80,R60F09-LexA,LexAop-GAL80	1

## Sheet: Fig6,-CsChrimson
t	cell1	cell2	cell3	cell4	cell5	cell6	cell7	cell8	cell9	cell10	cell11	cell12	cell13	cell14	cell15	cell16	cell17	cell18	cell19	cell20	cell21	cell22	cell23	cell24
-9	2248.75	2391.42	2166.76	1740.26	1953.83	1891.39	2166.86	2204.98	1996.45	2284.78	1822.2	1881.56	1859.19	1468.23	2090.76	1863.52	1680.16	1569.83	1899.6	1592.83	1637.54	1945.27	2645.47	1780.59
-8	2228.72	2422.21	2104.74	1691.86	1938.46	1900.8	2111.47	2166.82	1960.18	2194.68	1805.37	1836.83	1818.18	1474.96	2069.66	1844.46	1639.86	1565.44	1903.32	1556.62	1623.95	1913.46	2665.95	1785.51
-7	2225.09	2378.69	2154.02	1718.28	1881.55	1840.44	2100.87	2121.66	1927.36	2193.22	1816.04	1785.86	1760.3	1465.31	2122.56	1834.67	1660.32	1573.18	1900.98	1549.08	1617.25	1925.69	2649.96	1835.99
-6	2198.01	2349	2086.69	1690.54	1923.9	1863.5	2066.81	2102.95	1944.48	2198.32	1814.62	1802.48	1763.34	1444.57	2057.23	1848.88	1650.02	1556.31	1895.62	1571.1	1620.53	1913.11	2690.48	1813.19
-5	2227.71	2364.46	2100.75	1684.49	1890.38	1824.1	2094.98	2134.65	1927.32	2147.55	1762.77	1794.11	1796.34	1420.33	2113.25	1839.93	1680.77	1558.93	1881.26	1543.89	1633.78	1880.68	2588.72	1823.13
-4	2184.64	2317.13	2084.22	1680.8	1896.49	1856.56	2120.31	2117.85	1900.88	2136.17	1781.53	1823.36	1773.31	1434.58	2155.31	1829.87	1658.78	1571.72	1912.21	1539.89	1592.37	1882.79	2531.71	1765.21
-3	2214.57	2335.66	2099.88	1697.59	1904.99	1836.44	2094.87	2101.01	1898.49	2129.41	1771.75	1786.2	1760.01	1422.81	2050.63	1831.94	1642.56	1570.08	1885.97	1541.79	1603.63	1868.37	2528.43	1769.34
-2	2239.99	2364.55	2118.91	1726.97	1882.84	1842.44	2103.72	2106.95	1884.14	2100.81	1774.16	1791.52	1824.15	1409.47	1995.73	1842.66	1666.94	1595.57	1896.91	1546.8	1595.77	1870.31	2484.34	1783.62
-1	2166.71	2312.98	2137.14	1740.83	1816.44	1780.11	2094.83	2111.78	1863.56	2099.94	1787.4	1748.27	1722.35	1355.02	1996.22	1831.98	1642.44	1621.26	1897.54	1536.87	1582.63	1875.91	2534.49	1794.45
0	2177.87	2324.54	2243.22	1810.61	1876.54	1833.79	2060.38	2080.82	1840.14	2048.36	1753.04	1756.61	1760.26	1374.52	2006.67	1827.76	1624.7	1591.78	1881.77	1529.29	1577.45	1857.46	2488.26	1749.17
1	2173.4	2307.93	2302.84	1868.77	1873.92	1788.07	2041.53	2083.15	1821.01	2012.84	1764.82	1753.69	1745.77	1394.49	1986.18	1820.61	1655.53	1582.21	1875.77	1532.89	1578.44	1850.37	2471.58	1758.15
2	2184.94	2351.33	2406.73	1933.63	1852.32	1797.44	2013.28	2105.92	1774.25	1979.74	1767.21	1746.73	1722.68	1352.78	1971.01	1836.96	1662.72	1548.99	1840.38	1511.83	1556.79	1868.44	2457.5	1720.96
3	2173.43	2302.22	2512.1	1981.2	1860.61	1774.83	1997.4	2105.61	1788.4	2005.1	1771.61	1728.43	1773.4	1394.93	1949.78	1837.93	1653.6	1559.82	1856.25	1502.96	1551.14	1838.89	2470.75	1725.8
4	2165.86	2317.85	2563.01	2020.28	1849.14	1770.22	2009.17	2074.47	1771.18	2026.51	1779.39	1734.99	1749.4	1372.38	1973.6	1862.58	1670.73	1578.32	1874.87	1482.89	1553.12	1859.92	2489.76	1735.37
5	2157.87	2296.89	2555.84	1995.8	1851.03	1775.96	1993.17	2093.93	1777.38	2052.46	1732.23	1692.33	1724.42	1364.87	1988.39	1902.76	1655.31	1557.97	1850.4	1514.38	1578.12	1847.56	2431.26	1760.86
6	2158.68	2271.06	2472.86	1942.4	1840.48	1762.02	1964.2	2057.11	1798.44	2042.69	1710.21	1735.27	1725.8	1325.29	1968.22	1959.34	1665.94	1553.88	1841.82	1480.41	1536.99	1835.14	2515.86	1739.17
7	2192.39	2319.61	2431.32	1908.14	1835.5	1770.97	1964.38	2053.35	1875.94	2133.31	1705.5	1710.99	1744.02	1352.99	1955.77	1927.11	1666.89	1551.12	1836.71	1490.45	1549.98	1858.04	2450.68	1718.59
8	2165.34	2279.37	2308.49	1827.84	1835.27	1769.44	1982.07	2036.03	1873.67	2166.15	1751.45	1729.91	1735.45	1366.61	1962.87	1857.83	1663.13	1526.55	1832.32	1468.5	1534.31	1834.98	2461.96	1748.9
9	2147.97	2227.81	2276.67	1821.68	1853.97	1746.58	1986.96	2049.42	1822.76	2157.91	1729.75	1725.74	1732.05	1319.44	1915.35	1861.6	1655.25	1542.66	1821.67	1494.35	1535.6	1809.9	2430.57	1747.14
10	2188.65	2275.13	2342.38	1865.22	1881.1	1822.23	2039.52	2049.05	1817.68	2134.23	1810.2	1773.52	1788.53	1437.4	1950.79	1883.48	1660.66	1531.29	1809.31	1500.12	1576.94	1890.56	2461.84	1775.8
11	2197.18	2287.12	2252.53	1790.02	1920.81	1826.42	2041.66	2074.77	1824.46	2078.91	1790.99	1748.77	1728.72	1411.96	1923.28	1882.27	1667.37	1510.18	1814.07	1534.29	1610.06	1880.1	2471.85	1802.98
12	2194.24	2307.86	2243.06	1810.41	1837.87	1754.47	2026.26	2079.05	1809.07	2076.39	1799.72	1772.36	1723.49	1425.79	1924.15	1856.02	1651.12	1523.86	1845.94	1504.4	1574.1	1888.99	2471.76	1839.13
13	2213.12	2324.03	2258.08	1801.72	1898.11	1792.14	2014.19	2070.74	1765.54	2092.86	1800.05	1755.4	1738.65	1407.55	1927.49	1852.3	1659.96	1518.07	1833.59	1517.36	1624.17	1891.61	2449.01	1834.43
14	2180.15	2250.28	2246.42	1747.06	1863.61	1788.89	2002.4	2026.91	1765.4	2055.29	1824	1775.64	1746.76	1434.83	1948.74	1842.53	1669.59	1497.02	1813.45	1541.64	1617.49	1886.07	2444.45	1836.27
15	2149.51	2269.41	2228.21	1740.57	1859.46	1794.04	2019.88	2051.61	1762.62	2072.14	1792.95	1769.23	1765.72	1418.94	1917.6	1857.44	1663.14	1530.69	1844.05	1590.82	1624.68	1882.74	2488.89	1820.37
16	2193.73	2260.85	2194.14	1790.69	1866.81	1792.69	2004.66	2045.05	1852.29	2141.93	1818.65	1724.03	1736.06	1411.95	1895.64	1831.08	1623.82	1520.36	1842.61	1570.27	1609.26	1883.61	2519.14	1870.76
17	2197.24	2297.68	2163.96	1745.16	1866.52	1793.21	2038.11	2048.54	1846.62	2159.73	1811.03	1744.05	1681.99	1408.04	1898.97	1845.97	1633.4	1506.58	1816.44	1545.3	1621.42	1900.16	2504.06	1826.51
18	2210.46	2316.21	2099.21	1671.69	1880.33	1796.01	2009.83	2018.74	1880.68	2125.45	1809.44	1756.92	1735.79	1416.98	1913.41	1819.84	1631.93	1510.65	1827.71	1533.29	1592.53	1869.62	2554.95	1865.37
19	2184.86	2295.63	2140.75	1700.72	1860.78	1775.17	1995.7	2019.97	1823.17	2107.87	1807.32	1716.7	1694.62	1437.32	1899.98	1817.37	1615.77	1526.41	1838.47	1534.37	1593.8	1870.98	2505.71	1836.98
20	2113.96	2274.14	2094.8	1675.96	1831.68	1722	1921.29	1982.69	1800.28	2149.29	1745.2	1724.47	1706.25	1368.81	1851.34	1794.83	1609.37	1503.83	1831.58	1496.14	1525.09	1826.25	2449.71	1781.57
21	2083.91	2208.97	2057.11	1684.92	1811.07	1752.77	1906.75	1965.58	1761.55	2090.36	1762.73	1714.61	1706.31	1361.8	1806.71	1761.79	1577.47	1471.05	1793.96	1516.89	1548.92	1816.26	2416.09	1805.73
22	2115.97	2210.37	2073.49	1707.26	1823.17	1730.76	1900.52	1949.16	1704.15	1994.66	1744.37	1706.95	1750.82	1349.96	1810.7	1750.47	1574.1	1504.28	1799.99	1452.53	1526.24	1813.38	2377.18	1754.11
23	2112.54	2247.97	2103.1	1734.9	1815.41	1737.21	1864.96	1920.65	1690.98	2003.41	1722.91	1678.92	1689.59	1361.77	1820.3	1761.3	1574.78	1502.43	1807.48	1459.62	1501.24	1818.73	2390.08	1801.32
24	2094.94	2240.24	2114.81	1734.55	1793.98	1722.35	1834.21	1945.24	1747.59	2012.74	1726.46	1722.13	1696.34	1358.41	1812.53	1739.13	1559.88	1491.99	1813	1478.06	1539.94	1813.78	2317.54	1764.37
25	2081.29	2185.37	2168.01	1739.27	1787.78	1720.52	1848.44	1919.01	1731.69	2068.79	1723.89	1717.83	1697.08	1357.88	1804.58	1752.44	1564.96	1508.58	1809.78	1467.05	1530.79	1809.06	2320.17	1758.52
26	2066.15	2200.03	2184.61	1723.03	1756.76	1686.56	1830.87	1929.06	1769.4	2077.19	1700.07	1684.55	1716.03	1340.22	1790.4	1746.23	1546.79	1541.62	1809.85	1462.56	1516.04	1790.46	2298.08	1723.57
27	2088.91	2202.28	2068.19	1657.52	1789.66	1706.07	1850.1	1947.23	1658.63	2021.76	1693.78	1706.35	1738.21	1341.3	1775.42	1738.54	1562.51	1530.03	1812.82	1464.31	1515.56	1800.39	2361.31	1715.63
28	2061.99	2151.53	2036.96	1672.36	1759.55	1660.86	1831.77	1921.64	1671.8	2000.79	1704.53	1675.69	1683.09	1323.77	1785.32	1751.76	1575.95	1544.63	1811.84	1464.47	1520.26	1784.86	2423.32	1757.91
29	2050.32	2152.4	1988.32	1613.71	1752.37	1695.98	1844.61	1936.4	1677.4	2028.07	1693.82	1664.78	1743.86	1355.11	1782.33	1765.64	1573.51	1521.91	1802.62	1477.54	1521.14	1795.16	2344.43	1732.78
30	2065.23	2171.51	1947.35	1596.31	1758.51	1654.9	1848.09	1961.76	1648.81	1908.86	1680.5	1645.63	1686.45	1330.29	1807.22	1750.39	1571.63	1488.3	1797.14	1460.43	1514.01	1794.51	2360.26	1701.54
31	2075.08	2147.25	1913.84	1559.57	1725.23	1649.96	1824.49	1945.45	1676.23	1899.34	1698.53	1652.88	1695.16	1303.86	1780.67	1758.29	1581.2	1467.67	1759.7	1454.32	1508.99	1801.44	2298.05	1718.33
32	2049.33	2160.36	1906.13	1533.63	1751.83	1671.68	1817.94	1896.66	1689.45	1924.89	1703.37	1717.85	1721.31	1318.24	1783.77	1777.84	1585.38	1471.87	1791.01	1455	1533.16	1793.23	2299.32	1718.31
33	2060.21	2158.53	1893.24	1547.07	1729.5	1663.8	1844.38	1928.69	1645.54	1841.35	1690.57	1703.36	1743.9	1293.6	1764.77	1773.81	1594.81	1440.02	1790.29	1453.67	1520.01	1771.59	2282.97	1669.04
34	2032.57	2152.9	1906.26	1534.42	1718.84	1656.74	1867.16	1936.48	1620.32	1815.67	1707.68	1689.8	1671.33	1279.36	1734.05	1796.02	1604.34	1471.36	1793.25	1437.39	1503.54	1772.59	2266.74	1699.62
35	2094.06	2108.92	1910.12	1537.63	1715.24	1655.57	1866.56	1918.37	1634.5	1833.49	1676.31	1644.18	1678.29	1333.22	1747.23	1789.24	1588.24	1449.88	1775.35	1390.95	1456.78	1766.92	2259.43	1727.44
36	1997.62	2123.45	1905.93	1552.53	1719.55	1647.63	1878.56	1939.71	1613.96	1818.38	1658.3	1692.27	1715.43	1313.49	1756.99	1771.29	1553.64	1449	1760.18	1436.87	1502.74	1761.99	2262.36	1707.58
37	2031.94	2118.86	1842.18	1482.58	1690.31	1639.13	1893.63	1944.08	1614.47	1835.01	1713.55	1687.05	1709.81	1315.1	1742.46	1836.02	1599.63	1450.31	1765.96	1416.24	1484.03	1746.55	2246.59	1678.1
38	2052.2	2171.05	1856.23	1497.54	1671.27	1614.24	1890.55	1948.45	1573.07	1792.76	1656.78	1637.79	1662.16	1302.15	1752.57	1816.46	1574.18	1439.49	1771.83	1452.24	1518.13	1781.76	2245.34	1687.36
39	2030.98	2115.1	1870.07	1529.65	1727.04	1670.06	1836.91	1910.12	1585.1	1843.14	1683.08	1655.93	1678.68	1304.02	1719.36	1809.1	1585.28	1444.09	1766.61	1417.96	1475.07	1810.15	2238.79	1668.61
40	2016.23	2107.16	1859.29	1490.23	1698.14	1665.67	1884.98	1945.68	1621.64	1823.51	1696.02	1642.04	1689.3	1312	1733.6	1794.1	1572.62	1439.87	1754.95	1426.85	1507.69	1822.39	2283.14	1682.7

## Sheet: Fig6,+CsChrimson
t	cell1	cell2	cell3	cell4	cell5	cell6	cell7	cell8	cell9	cell10	cell11	cell12	cell13	cell14	cell15	cell16	cell17	cell18	cell19	cell20	cell21	cell22	cell23	cell24	cell25	cell26	cell27	cell28	cell29	cell30	cell31	cell32	cell33	cell34
-9	2787.03	2857.62	2969.7	2530.54	2602.07	2245.51	2396.76	3029.06	2553.78	2696.71	2540.99	3505.69	3477.86	2364.34	2316.03	3031.59	2993.97	2579.74	2481.52	2688.87	2157.25	2307.92	1933.8	2111.03	2630.08	3000.41	2896.79	3267.62	2268.29	2340.53	2402.58	2078.17	2406.52	2830.18
-8	2842.54	2961.02	3016.71	2587.22	2896.73	2296.36	2414.45	3022.54	2651.74	2664.6	2475.88	3469.62	3440.23	2425.05	2336.23	2897.41	2942.65	2561.07	2479.13	2728.12	2179.93	2289.62	1969	2172.34	2732.73	3163.18	3146.01	3446.32	2330.22	2404.42	2384.54	2184.63	2455.26	2909.33
-7	2886.17	3042.73	3028.04	2619.99	3040.02	2271.75	2462.81	3049.1	2695.64	2702.86	2496.27	3354.22	3380.99	2419.27	2316.19	2784.19	2839.25	2590.91	2496.72	2666.07	2191.23	2288.4	2028.14	2269.96	2753.16	3230.82	3350.45	3579.19	2361.97	2466.45	2428.78	2156.62	2445.67	2908.33
-6	2837.61	2991.36	3074.56	2626.08	3006.62	2300.61	2546.32	2981.53	2590.47	2664.37	2520.09	3288.79	3318.93	2412.22	2325.11	2659.25	2732.19	2600.69	2516.01	2684.19	2177.75	2269.86	2056.23	2228.09	2809.96	3288.89	3295.25	3465.36	2312.72	2385.85	2366.01	2182.71	2450.7	2889.28
-5	2760.08	2838.71	3060.23	2573.63	2992.72	2278.28	2546.16	2970.5	2581.04	2620.14	2453.99	3204.82	3267.9	2439	2323.3	2608.72	2701.37	2577.68	2468.49	2656.16	2206.26	2302.6	2087.36	2156.95	2929.55	3574.75	3127.26	3376.89	2335.28	2379.18	2366.88	2230.96	2335.44	2750.3
-4	2768.11	2857.45	3009.6	2529.34	2933.91	2288.99	2515.9	2998.16	2595.7	2600.66	2397.44	3171.96	3255.5	2426.88	2307.8	2571.27	2700.33	2665.28	2540.26	2677.1	2155.45	2243.69	2066.63	2087.21	2816.45	3361.45	2989.2	3268.04	2354.51	2388.38	2371.67	2221.96	2335.48	2763.83
-3	2769.57	2816.44	2961.4	2485.2	2918.53	2327.89	2474.88	3035.94	2563.12	2498.74	2380	3112.29	3191.53	2434.34	2320.53	2553.55	2709.9	2583.64	2501.45	2589.83	2162.58	2254.07	2096.07	2037.16	2769.84	3202.03	2883.57	3194.45	2358.33	2365.3	2361.6	2222.17	2351.98	2845.7
-2	2789.12	2761.99	2879.39	2471.13	2887.37	2368.35	2370.39	2911.51	2482.32	2470.06	2408.32	3079.59	3186.17	2378.72	2300.82	2556.74	2689.01	2493.8	2441.89	2581.41	2131.66	2239.03	2068.27	2009.45	2728.32	3227.98	2808.45	3056.29	2339.73	2396.39	2338.94	2152.11	2370.08	2832.73
-1	2831.68	2747.65	2912.21	2486.54	2813.22	2346.1	2309.14	2901.97	2399.33	2428.95	2338.28	3011.46	3100.63	2408.34	2348.31	2506.66	2645.49	2550.66	2463.95	2518.89	2173	2237.29	2049.49	2032.98	2674.9	3306.43	2738.36	3012.96	2343.4	2388.61	2334.41	2222.88	2382.8	2826.04
0	2842.19	2783.39	2880.79	2420.49	2725.99	2435.02	2226.86	2841.75	2397.14	2469.47	2356.42	2936.2	3048.83	2416.71	2366.21	2450	2614.43	2553.69	2484.2	2423.68	2162.27	2292.63	1962.56	2012.41	2775.17	3276.43	2694.57	2954.43	2311.61	2370.51	2335.02	2209.47	2248.42	2674.51
1	2898.51	2765.51	2856.47	2371.71	2664.39	2410.31	2199.89	2774.02	2340.8	2447.7	2351.48	2932.53	3051.35	2435.86	2363.87	2491.8	2639.22	2589.11	2484.1	2395.48	2151.23	2223.21	1978.22	1994.93	2602.25	3058.72	2693.49	2925.59	2331.61	2352.43	2305.64	2259.46	2239.93	2629.8
2	2816.11	2711.99	2851.63	2391.07	2612.26	2349.16	2202.71	2700.09	2297.51	2391.71	2307.58	2871.99	2938.2	2417.92	2384.96	2474.42	2591.18	2535.87	2468.78	2374.47	2116.88	2193.32	1960.52	1968.92	2709.96	3122.39	2755.69	2973.41	2348.27	2351.97	2321.42	2203.97	2225.2	2589.53
3	2803.42	2760.78	2780.87	2371.13	2622.81	2327.46	2178.82	2641.03	2235.28	2418.56	2343.62	2855.45	2970.61	2362.8	2342.13	2452.91	2552.59	2577.55	2500.58	2377.32	2147.2	2236.73	1937.95	1994.88	2592.32	3068.84	2732.87	2961.84	2346.3	2387.59	2308.59	2218.93	2205.68	2626.3
4	2818.16	2838.64	2804.18	2398.52	2551.19	2286.43	2189.85	2654.13	2193.81	2440.66	2325.66	2810.63	2923.82	2286.81	2294.27	2454.79	2589.23	2519.42	2452.12	2432.06	2154.81	2256.53	1952.44	2044.24	2502.08	2929.52	2679.7	2926.49	2382.97	2386.49	2304.83	2210.68	2205.75	2592.58
5	2742.34	2797.32	2846.92	2405.81	2561.5	2288.49	2204.16	2568.88	2128.26	2393.37	2344.16	2820.3	2952.07	2227.66	2247.84	2432.73	2577.88	2529.37	2440.68	2427.28	2090.17	2222.18	1922.24	2024.07	2429.78	2848.1	2683.78	2920.26	2367.6	2373.78	2304.71	2215.75	2255.01	2696.92
6	2691.05	2732.34	2934.55	2455.77	2558.73	2222.65	2218.23	2625.28	2158.97	2428.41	2366.18	2819.37	2898.39	2155.26	2173.89	2494.18	2620.23	2468.78	2417.16	2433.01	2108.09	2215.92	1915.72	1977.55	2443.49	2775.82	2718.35	2940.48	2294.37	2363.5	2278.47	2117.13	2291.39	2730.25
7	2652.71	2673.78	2998.7	2407.77	2575.88	2232.41	2196.15	2552.39	2103.8	2458.41	2381.8	2810.01	2871.98	2154.93	2185.53	2491.09	2588.47	2480.15	2432.61	2469.55	2106.35	2203.41	1905.98	1983.75	2418.6	2787.54	2829.12	2923.95	2265.87	2346.82	2283.99	2139.14	2236.81	2688.31
8	2627.77	2638.22	3054.78	2430.28	2582.15	2193.1	2218.37	2580.04	2141.47	2428.53	2339.44	2746.32	2825.31	2192.12	2155.96	2503.1	2615.59	2541.32	2448.91	2482.2	2095.51	2175.78	1964.02	1951.8	2373.48	2773.16	2812.77	2938.75	2259.96	2363.02	2261.16	2149.6	2228.08	2669.93
9	2646.04	2626.01	3002.55	2353.88	2593.73	2222.69	2232.51	2539.93	2152.88	2392.62	2292.66	2737.99	2803.71	2150.18	2153.58	2403.37	2559.3	2477.87	2426.55	2513.63	2131.28	2172.61	2020.1	1967.61	2383	2654.87	2725.33	2864.19	2276.48	2355.77	2269.98	2117.35	2228.37	2647.3
10	2799.83	2769.05	3118.66	2466.58	2814.65	2363.26	2363.98	2702.02	2382.48	2606.37	2398.97	2869.56	2937.99	2263.41	2249.89	2532.21	2749.28	2502.93	2624.8	2688.51	2273.96	2359.09	2168.48	2040.44	2477.05	2691.25	2816.3	2931.2	2356.41	2469.95	2392.76	2269.61	2314.03	2847.08
11	2747.76	2774.79	3187.85	2524.25	2890.03	2454.39	2367.73	2664.55	2445.13	2727.4	2479.95	2871.48	2927.66	2276.71	2255.15	2640	2873.69	2480.45	2640.07	2719.28	2306.26	2368.48	2222.46	2077.71	2658.95	2795.26	2882.94	2997.73	2356.52	2428.36	2412.09	2237	2338.63	2825.45
12	2667.48	2713.89	3250.87	2532.68	2949.76	2511.61	2430.33	2671.3	2485.92	2762.71	2469.7	2915.26	2938.43	2350.79	2306.73	2854.47	2991.75	2525.02	2698.65	2764.03	2317.05	2355.22	2187.47	2083.74	2739.11	2831.37	2943.59	2993	2356.22	2490.91	2375.39	2236.17	2424.2	2898.07
13	2642.35	2626.15	3272.37	2546.22	3067.39	2499.33	2428.29	2631.73	2435.34	2748.19	2423.64	2912.44	2964.93	2376.86	2288.93	2865.34	3030.63	2561.26	2701.89	2723.45	2380.39	2347.47	2227.95	2074.15	2808.73	2882.44	2954.65	3005.84	2370.71	2480.88	2377.33	2232.68	2396.91	2922.67
14	2698.64	2665.84	3294.75	2516.89	3040.85	2446.63	2400.02	2679.89	2462.12	2654.12	2417.65	2898.94	2927.34	2484.76	2408.41	2721.24	2911.4	2764.13	2802.74	2710.5	2398.09	2401.47	2253.25	2049.14	2816.2	2795.92	2892.17	3031.91	2330.48	2472.62	2358.91	2229.09	2425.91	2906.12
15	2697.76	2652.22	3228.95	2485.01	2972.49	2372.28	2376.48	2688.07	2458.72	2601.57	2403.78	2947.15	2941.74	2522.53	2404.09	2706.94	2927.56	2735.67	2768.1	2592.35	2441.34	2441.71	2191.79	2069.75	2791.36	2814.14	3007.72	3141.04	2356.4	2468.08	2348.51	2229.12	2419.24	2999.73
16	2709.2	2724.01	3089.74	2446.85	2906.03	2337.39	2334.99	2673.63	2443.49	2520.29	2366.86	2936.85	2936.82	2529.13	2404.63	2713.43	2964.38	2808.29	2782.56	2579.34	2371.96	2384.37	2224.34	2088.96	2667.96	2771.41	2938.78	3182.44	2338.71	2436.03	2376.56	2321.29	2443.79	3050.24
17	2672.08	2661.13	3036.09	2431.6	2860.23	2314.71	2350.74	2732.87	2408.68	2560.57	2375.57	2924.74	2943.14	2456.37	2353.99	2735.02	2908.05	2842.39	2705.04	2560.7	2328.12	2413.08	2160.46	2108.53	2569.02	2698.86	2834.81	3087.7	2308.63	2431.17	2371.98	2324.83	2370.61	2899.23
18	2696.14	2669.72	3104.05	2451.07	2791.87	2313.43	2391.28	2746.29	2414.36	2497.35	2344.18	2906.95	2895.81	2464.76	2360.43	2662.06	2863.45	2735.26	2663.64	2477.2	2323.4	2373.89	2140.94	2079.03	2553.01	2643.83	2728.15	3022.64	2335.56	2449.62	2303.61	2189.88	2293.83	2800.35
19	2657.53	2553.63	3131.7	2522.59	2730.43	2313.91	2415.76	2754.38	2356.7	2490.95	2326.96	2896.95	2898.27	2428.69	2306.85	2631.4	2798.02	2748.01	2721.55	2467.7	2337.84	2405.64	2170.78	2073.04	2538.47	2701.17	2715.25	2940.79	2294.07	2440.55	2304.59	2219.92	2282.95	2788.53
20	2533.86	2411.34	2968.82	2399.56	2511.04	2156.28	2305.76	2688.54	2209.82	2367.25	2268.09	2752.65	2768.24	2222.8	2206.78	2421.93	2604.26	2799.08	2702.17	2266.62	2095.06	2140.86	2010.08	2008.56	2381.39	2561.78	2557.1	2810.11	2175.68	2286.19	2214.52	2038.18	2132.2	2533.22
21	2482.42	2393.13	2954.98	2384.23	2504.71	2157.43	2326.87	2607.82	2194.75	2329.28	2250.58	2716.01	2678.64	2209.81	2185.26	2411.3	2624.14	2786.52	2709.9	2276.82	2057.43	2107.58	1952.65	2025.42	2381.1	2530.52	2542.3	2748.47	2179.79	2322.08	2256.99	2076.44	2091.34	2462.6
22	2472.03	2385.9	2865.73	2314.78	2425.73	2180.4	2343.35	2510.71	2133.27	2353.41	2268.17	2756.91	2655.12	2242.17	2199.43	2331	2556.12	2617.55	2654.85	2282.08	2040.14	2098.39	1941.23	2039	2377.51	2511.22	2556.63	2726.4	2129.6	2259.5	2213.09	2031.76	2095.05	2436.57
23	2506.38	2380.4	2722.29	2225.63	2468.75	2162.58	2311.76	2469.43	2111.95	2305.6	2260.9	2679.26	2600.72	2200.55	2176.95	2314.91	2550.67	2585.13	2639.99	2302.34	2055.37	2090.78	1935.24	1980.28	2307.35	2486.07	2598.93	2699.86	2142.08	2289.83	2218.78	2022.98	2036.98	2342.7
24	2474.53	2372.81	2647.7	2238.69	2443.26	2176.91	2258.14	2414.45	2065.45	2286.19	2246.82	2676.59	2660.62	2224.92	2198.15	2317.44	2548.38	2523.19	2609.74	2364.08	2009.8	2103.86	1882.39	1965.93	2314.48	2491.27	2597.22	2694.88	2117.86	2288.97	2203.54	1998.5	2105.18	2414.55
25	2522.59	2421.76	2622.22	2195.19	2420.56	2199.16	2186.98	2417.78	2063.44	2325.38	2235.62	2634.52	2599.06	2186.72	2138.02	2338.91	2562.83	2526.08	2526.37	2381.56	2009.4	2052.13	1912.23	1937.4	2299.57	2457.91	2531.47	2689	2118.03	2261.97	2237.9	2018.24	2040.42	2337.63
26	2471.9	2381.07	2563.06	2186.43	2366.33	2194.45	2149.85	2376.49	2013.65	2319	2221.26	2679.03	2606.9	2130.97	2120.29	2341.93	2560.59	2537.62	2513.76	2359.59	1970.2	2081.57	1873.76	1936.69	2266.08	2441.38	2526.94	2672.98	2154.37	2274.17	2204.33	1968.48	2022.46	2339.41
27	2505.57	2419.66	2552.28	2157.33	2336.85	2232.14	2122.14	2350.76	2014.4	2275.41	2184.32	2723.87	2627.26	2047.86	2071.78	2318.07	2611.68	2476.3	2491.26	2439.38	1959.79	2008.7	1882.17	1925.42	2318.54	2466.37	2506.57	2718.22	2102.35	2287.3	2171.52	1974.88	2050.64	2346.21
28	2478.61	2365.57	2549.77	2202.43	2362.68	2273.61	2059.8	2327.97	2012.68	2298.47	2212.14	2654.51	2594.2	2015.04	2084.51	2352.59	2598.29	2479.25	2491.57	2407.62	1985.42	2020.76	1873.63	1900.53	2259.95	2424.11	2508.96	2690.52	2120.08	2257.03	2177.84	1952.17	2021.45	2335.96
29	2482.18	2335.19	2508	2156.42	2389.91	2318.43	2106.62	2358.86	1998.86	2273.1	2170.68	2657.91	2547.1	2044.44	2048.73	2320.62	2561.02	2484.28	2503.88	2326.66	1938.08	2029.17	1873.83	1877.59	2286.54	2462.22	2511.41	2676.2	2094.11	2249.06	2141.88	1944.76	2043.91	2314.06
30	2465.05	2333.41	2470.66	2156.8	2413.24	2348.61	2066.6	2376.15	2008.26	2251.5	2118.78	2657.29	2549.23	2004.22	2017.11	2295.94	2554.34	2465.27	2506.06	2356.43	1958.38	2065.21	1850.22	1897.86	2252.81	2455.59	2497.73	2721.09	2169.38	2291.48	2181.9	1984.87	1972.97	2252.41
31	2498.61	2333.71	2497.55	2169.13	2472.73	2353.53	2091.3	2382.01	1979.11	2267.82	2140.28	2657.86	2542.22	2059.31	2078.3	2227.96	2502.72	2463.22	2448.05	2391.88	1934.14	1989.61	1856.62	1893.74	2250.93	2436.28	2531.6	2680.19	2182.79	2293.03	2172	1971.47	2032.75	2282
32	2553.16	2394.16	2505.56	2189.36	2447.57	2292.58	2050.43	2354.43	1952.56	2257.23	2138.76	2684.72	2528.25	2006.52	2042.1	2203.58	2516.38	2437.19	2454.94	2338.41	1949.3	1980.3	1860.07	1882.44	2230.37	2443.64	2542.14	2672.48	2193.18	2279.13	2168.02	1927.61	2015.9	2264.11
33	2526.83	2358.42	2604.62	2213.42	2424.26	2221.8	2081.74	2318.52	1969.6	2218.32	2117.37	2670.94	2504.82	1948.15	1997.23	2187.32	2469.86	2445.38	2465.85	2279.99	1942.95	1995.01	1834.21	1861.32	2211.39	2445.9	2584.66	2681.21	2159.1	2218.5	2152.11	1890.92	2007.02	2277.76
34	2550.84	2375.99	2663.75	2215.04	2406.04	2205.42	2067.55	2303.42	1965.47	2173.4	2102.98	2658.68	2485.07	2006.4	2028.47	2209.44	2457.91	2452.03	2466.98	2262.14	1951.41	1996.32	1846.27	1889.66	2216.13	2443.36	2577.66	2658.25	2207.48	2271.77	2171.93	1923.93	2028.78	2312.89
35	2581.34	2369.82	2631.11	2147.96	2430.34	2202.17	2029.05	2307.81	1991.95	2139.23	2067.18	2650.88	2490.89	1997.69	2065.68	2171.43	2455.94	2457.07	2440.04	2239.81	1935.78	2010.6	1851.12	1868.45	2254.65	2444.11	2548.72	2672.91	2122.09	2258.74	2173.14	1931.63	2015.25	2275.04
36	2582.74	2398.9	2644.06	2154.05	2386.35	2205.95	2037.01	2304.54	2037.73	2116.61	2035.2	2611.45	2479.79	1978.74	2019.84	2186.75	2420.62	2470.98	2438.72	2261.16	1949.08	2034.38	1873.96	1875.29	2234.74	2441.32	2476.26	2634.07	2139.32	2254.56	2168.19	1894.47	2001.89	2251.95
37	2581.55	2384.85	2637.11	2170.48	2380.89	2195.61	2033.06	2303.95	2054.4	2115.87	2069.19	2600.91	2411.23	2004.46	2068.74	2187.36	2426.97	2448.73	2474.39	2195.88	1937.64	1974.09	1868.72	1874.96	2217.55	2402.11	2437.02	2620.5	2131.88	2264.69	2150.12	1876.88	2011.17	2264.51
38	2620.97	2420.68	2601.83	2142.07	2409.4	2209.98	2057.61	2276.09	2031.02	2083.35	2036.97	2654.88	2480.8	1986.29	2047.05	2226.59	2430.01	2474.98	2497.22	2181.08	1928.63	1993.8	1835.29	1872.88	2248.01	2431.11	2450.52	2627.09	2099.51	2235.38	2126.26	1870.15	1972.41	2233.4
39	2630.08	2498.55	2559.1	2103.78	2377.64	2177.16	2027.4	2280.32	1952.32	2104.87	2068.5	2668.83	2465.16	2018.94	2042.51	2195.52	2404.82	2507.49	2490.84	2189.32	1951.94	1987.38	1856.69	1872.06	2271	2440.5	2506.38	2660.51	2088.51	2226.8	2129.94	1848.87	1954.02	2212.97
40	2584.28	2446.23	2530.07	2092.26	2350.59	2238.74	2049.79	2274.39	1972.19	2109.03	2016.59	2637.75	2439.28	2011.34	2067.64	2231.65	2427.34	2575.95	2548.04	2221.55	1891.61	1947.72	1848.84	1893.57	2463.11	2774.76	2610.47	2689.75	2089.09	2249.03	2136.19	1847.93	2001.71	2205.12

## Sheet: Fig6,statics
Welch's t test
Group1	Group2	p-value	Holm corrected
-CsChrimson|OFF	+CsChrimson|OFF	0.2654
-CsChrimson|ON	+CsChrimson|ON	9.452e-08	2.8356e-07
-CsChrimson|OFF	-CsChrimson|ON	0.8213
+CsChrimson|OFF	+CsChrimson|ON	5.467e-09	2.1868e-08

## Sheet: Fig7,data
genotype	OFF_ON	forward	backward
R60F09>CsChrimson,MDN-ACh>TNT	OFF	2	0
R60F09>CsChrimson,MDN-ACh>TNT	OFF	6	0
R60F09>CsChrimson,MDN-ACh>TNT	OFF	3	0
R60F09>CsChrimson,MDN-ACh>TNT	OFF	3	0
R60F09>CsChrimson,MDN-ACh>TNT	ON	0	2
R60F09>CsChrimson,MDN-ACh>TNT	ON	1	1
R60F09>CsChrimson,MDN-ACh>TNT	ON	1	2
R60F09>CsChrimson,MDN-ACh>TNT	ON	0	3
R60F09>CsChrimson,MDN-ACh>TNT	OFF	3	0
R60F09>CsChrimson,MDN-ACh>TNT	OFF	5	0
R60F09>CsChrimson,MDN-ACh>TNT	OFF	1	0
R60F09>CsChrimson,MDN-ACh>TNT	OFF	2	0
R60F09>CsChrimson,MDN-ACh>TNT	OFF	2	0
R60F09>CsChrimson,MDN-ACh>TNT	OFF	3	0
R60F09>CsChrimson,MDN-ACh>TNT	OFF	2	0
R60F09>CsChrimson,MDN-ACh>TNT	OFF	2	0
R60F09>CsChrimson,MDN-ACh>TNT	OFF	2	0
R60F09>CsChrimson,MDN-ACh>TNT	OFF	3	0
R60F09>CsChrimson,MDN-ACh>TNT	OFF	2	0
R60F09>CsChrimson,MDN-ACh>TNT	ON	0	0
R60F09>CsChrimson,MDN-ACh>TNT	ON	0	0
R60F09>CsChrimson,MDN-ACh>TNT	ON	0	1
R60F09>CsChrimson,MDN-ACh>TNT	ON	0	0
R60F09>CsChrimson,MDN-ACh>TNT	ON	0	0
R60F09>CsChrimson,MDN-ACh>TNT	ON	0	1
R60F09>CsChrimson,MDN-ACh>TNT	ON	0	2
R60F09>CsChrimson,MDN-ACh>TNT	ON	0	3
R60F09>CsChrimson,MDN-ACh>TNT	ON	1	0
R60F09>CsChrimson,MDN-ACh>TNT	ON	0	1
R60F09>CsChrimson,MDN-ACh>TNT	ON	3	0
R60F09>CsChrimson,+>TNT	OFF	3	0
R60F09>CsChrimson,+>TNT	OFF	1	0
R60F09>CsChrimson,+>TNT	OFF	5	0
R60F09>CsChrimson,+>TNT	OFF	0	0
R60F09>CsChrimson,+>TNT	OFF	1	0
R60F09>CsChrimson,+>TNT	OFF	2	0
R60F09>CsChrimson,+>TNT	OFF	2	0
R60F09>CsChrimson,+>TNT	OFF	3	0
R60F09>CsChrimson,+>TNT	ON	0	0
R60F09>CsChrimson,+>TNT	ON	0	1
R60F09>CsChrimson,+>TNT	ON	1	4
R60F09>CsChrimson,+>TNT	ON	0	2
R60F09>CsChrimson,+>TNT	ON	0	5
R60F09>CsChrimson,+>TNT	ON	1	4
R60F09>CsChrimson,+>TNT	ON	0	1
R60F09>CsChrimson,+>TNT	ON	0	4
R60F09>CsChrimson,+>TNT	OFF	3	0
R60F09>CsChrimson,+>TNT	OFF	4	0
R60F09>CsChrimson,+>TNT	OFF	4	0
R60F09>CsChrimson,+>TNT	OFF	2	0
R60F09>CsChrimson,+>TNT	OFF	3	0
R60F09>CsChrimson,+>TNT	OFF	5	0
R60F09>CsChrimson,+>TNT	OFF	5	0
R60F09>CsChrimson,+>TNT	OFF	5	0
R60F09>CsChrimson,+>TNT	OFF	2	0
R60F09>CsChrimson,+>TNT	ON	0	3
R60F09>CsChrimson,+>TNT	ON	0	3
R60F09>CsChrimson,+>TNT	ON	1	2
R60F09>CsChrimson,+>TNT	ON	0	4
R60F09>CsChrimson,+>TNT	ON	1	1
R60F09>CsChrimson,+>TNT	ON	0	2
R60F09>CsChrimson,+>TNT	ON	0	3
R60F09>CsChrimson,+>TNT	ON	1	0
R60F09>CsChrimson,+>TNT	ON	0	4

## Sheet: Fig7,timespent
path	timing	id	behavior	timespent
R60F09>CsChrimson,+>TNT	OFF	1	forward	31.1558
R60F09>CsChrimson,+>TNT	OFF	2	forward	82.9146
R60F09>CsChrimson,+>TNT	OFF	3	forward	90.4523
R60F09>CsChrimson,+>TNT	OFF	4	forward	36.1809
R60F09>CsChrimson,+>TNT	OFF	5	forward	55.2764
R60F09>CsChrimson,+>TNT	OFF	6	forward	94.9749
R60F09>CsChrimson,+>TNT	OFF	7	forward	100
R60F09>CsChrimson,+>TNT	OFF	8	forward	100
R60F09>CsChrimson,+>TNT	OFF	9	forward	0
R60F09>CsChrimson,+>TNT	OFF	10	forward	31.6583
R60F09>CsChrimson,+>TNT	OFF	11	forward	25.6281
R60F09>CsChrimson,+>TNT	OFF	12	forward	97.9899
R60F09>CsChrimson,+>TNT	OFF	13	forward	8.0402
R60F09>CsChrimson,+>TNT	OFF	14	forward	21.1055
R60F09>CsChrimson,+>TNT	OFF	15	forward	41.206
R60F09>CsChrimson,+>TNT	OFF	16	forward	45.2261
R60F09>CsChrimson,+>TNT	OFF	17	forward	59.2965
R60F09>CsChrimson,+>TNT	OFF	1	bend	51.2563
R60F09>CsChrimson,+>TNT	OFF	2	bend	14.0704
R60F09>CsChrimson,+>TNT	OFF	3	bend	0
R60F09>CsChrimson,+>TNT	OFF	4	bend	58.794
R60F09>CsChrimson,+>TNT	OFF	5	bend	11.0553
R60F09>CsChrimson,+>TNT	OFF	6	bend	0
R60F09>CsChrimson,+>TNT	OFF	7	bend	0
R60F09>CsChrimson,+>TNT	OFF	8	bend	0
R60F09>CsChrimson,+>TNT	OFF	9	bend	100
R60F09>CsChrimson,+>TNT	OFF	10	bend	62.3116
R60F09>CsChrimson,+>TNT	OFF	11	bend	44.2211
R60F09>CsChrimson,+>TNT	OFF	12	bend	0
R60F09>CsChrimson,+>TNT	OFF	13	bend	63.8191
R60F09>CsChrimson,+>TNT	OFF	14	bend	39.6985
R60F09>CsChrimson,+>TNT	OFF	15	bend	0
R60F09>CsChrimson,+>TNT	OFF	16	bend	24.1206
R60F09>CsChrimson,+>TNT	OFF	17	bend	0
R60F09>CsChrimson,+>TNT	OFF	1	backbend	0
R60F09>CsChrimson,+>TNT	OFF	2	backbend	0
R60F09>CsChrimson,+>TNT	OFF	3	backbend	0
R60F09>CsChrimson,+>TNT	OFF	4	backbend	0
R60F09>CsChrimson,+>TNT	OFF	5	backbend	0
R60F09>CsChrimson,+>TNT	OFF	6	backbend	0
R60F09>CsChrimson,+>TNT	OFF	7	backbend	0
R60F09>CsChrimson,+>TNT	OFF	8	backbend	0
R60F09>CsChrimson,+>TNT	OFF	9	backbend	0
R60F09>CsChrimson,+>TNT	OFF	10	backbend	0
R60F09>CsChrimson,+>TNT	OFF	11	backbend	0
R60F09>CsChrimson,+>TNT	OFF	12	backbend	0
R60F09>CsChrimson,+>TNT	OFF	13	backbend	0
R60F09>CsChrimson,+>TNT	OFF	14	backbend	0
R60F09>CsChrimson,+>TNT	OFF	15	backbend	0
R60F09>CsChrimson,+>TNT	OFF	16	backbend	0
R60F09>CsChrimson,+>TNT	OFF	17	backbend	0
R60F09>CsChrimson,+>TNT	OFF	1	back	0
R60F09>CsChrimson,+>TNT	OFF	2	back	0
R60F09>CsChrimson,+>TNT	OFF	3	back	0
R60F09>CsChrimson,+>TNT	OFF	4	back	0
R60F09>CsChrimson,+>TNT	OFF	5	back	0
R60F09>CsChrimson,+>TNT	OFF	6	back	0
R60F09>CsChrimson,+>TNT	OFF	7	back	0
R60F09>CsChrimson,+>TNT	OFF	8	back	0
R60F09>CsChrimson,+>TNT	OFF	9	back	0
R60F09>CsChrimson,+>TNT	OFF	10	back	0
R60F09>CsChrimson,+>TNT	OFF	11	back	0
R60F09>CsChrimson,+>TNT	OFF	12	back	0
R60F09>CsChrimson,+>TNT	OFF	13	back	0
R60F09>CsChrimson,+>TNT	OFF	14	back	0
R60F09>CsChrimson,+>TNT	OFF	15	back	0
R60F09>CsChrimson,+>TNT	OFF	16	back	0
R60F09>CsChrimson,+>TNT	OFF	17	back	0
R60F09>CsChrimson,+>TNT	OFF	1	stop	17.5879
R60F09>CsChrimson,+>TNT	OFF	2	stop	3.01508
R60F09>CsChrimson,+>TNT	OFF	3	stop	9.54774
R60F09>CsChrimson,+>TNT	OFF	4	stop	5.02513
R60F09>CsChrimson,+>TNT	OFF	5	stop	33.6683
R60F09>CsChrimson,+>TNT	OFF	6	stop	5.02513
R60F09>CsChrimson,+>TNT	OFF	7	stop	0
R60F09>CsChrimson,+>TNT	OFF	8	stop	0
R60F09>CsChrimson,+>TNT	OFF	9	stop	0
R60F09>CsChrimson,+>TNT	OFF	10	stop	6.03015
R60F09>CsChrimson,+>TNT	OFF	11	stop	30.1508
R60F09>CsChrimson,+>TNT	OFF	12	stop	2.01005
R60F09>CsChrimson,+>TNT	OFF	13	stop	28.1407
R60F09>CsChrimson,+>TNT	OFF	14	stop	39.196
R60F09>CsChrimson,+>TNT	OFF	15	stop	58.794
R60F09>CsChrimson,+>TNT	OFF	16	stop	30.6533
R60F09>CsChrimson,+>TNT	OFF	17	stop	40.7035
R60F09>CsChrimson,+>TNT	OFF	1	roll	0
R60F09>CsChrimson,+>TNT	OFF	2	roll	0
R60F09>CsChrimson,+>TNT	OFF	3	roll	0
R60F09>CsChrimson,+>TNT	OFF	4	roll	0
R60F09>CsChrimson,+>TNT	OFF	5	roll	0
R60F09>CsChrimson,+>TNT	OFF	6	roll	0
R60F09>CsChrimson,+>TNT	OFF	7	roll	0
R60F09>CsChrimson,+>TNT	OFF	8	roll	0
R60F09>CsChrimson,+>TNT	OFF	9	roll	0
R60F09>CsChrimson,+>TNT	OFF	10	roll	0
R60F09>CsChrimson,+>TNT	OFF	11	roll	0
R60F09>CsChrimson,+>TNT	OFF	12	roll	0
R60F09>CsChrimson,+>TNT	OFF	13	roll	0
R60F09>CsChrimson,+>TNT	OFF	14	roll	0
R60F09>CsChrimson,+>TNT	OFF	15	roll	0
R60F09>CsChrimson,+>TNT	OFF	16	roll	0
R60F09>CsChrimson,+>TNT	OFF	17	roll	0
R60F09>CsChrimson,+>TNT	ON	1	forward	4
R60F09>CsChrimson,+>TNT	ON	2	forward	4.5
R60F09>CsChrimson,+>TNT	ON	3	forward	23.5
R60F09>CsChrimson,+>TNT	ON	4	forward	7.5
R60F09>CsChrimson,+>TNT	ON	5	forward	32.5
R60F09>CsChrimson,+>TNT	ON	6	forward	11
R60F09>CsChrimson,+>TNT	ON	7	forward	12.5
R60F09>CsChrimson,+>TNT	ON	8	forward	31.5
R60F09>CsChrimson,+>TNT	ON	9	forward	0
R60F09>CsChrimson,+>TNT	ON	10	forward	30
R60F09>CsChrimson,+>TNT	ON	11	forward	17.5
R60F09>CsChrimson,+>TNT	ON	12	forward	15
R60F09>CsChrimson,+>TNT	ON	13	forward	8.5
R60F09>CsChrimson,+>TNT	ON	14	forward	0
R60F09>CsChrimson,+>TNT	ON	15	forward	17
R60F09>CsChrimson,+>TNT	ON	16	forward	0
R60F09>CsChrimson,+>TNT	ON	17	forward	5.5
R60F09>CsChrimson,+>TNT	ON	1	bend	55
R60F09>CsChrimson,+>TNT	ON	2	bend	1
R60F09>CsChrimson,+>TNT	ON	3	bend	24
R60F09>CsChrimson,+>TNT	ON	4	bend	51.5
R60F09>CsChrimson,+>TNT	ON	5	bend	18
R60F09>CsChrimson,+>TNT	ON	6	bend	42.5
R60F09>CsChrimson,+>TNT	ON	7	bend	29.5
R60F09>CsChrimson,+>TNT	ON	8	bend	28.5
R60F09>CsChrimson,+>TNT	ON	9	bend	78
R60F09>CsChrimson,+>TNT	ON	10	bend	0
R60F09>CsChrimson,+>TNT	ON	11	bend	80.5
R60F09>CsChrimson,+>TNT	ON	12	bend	11
R60F09>CsChrimson,+>TNT	ON	13	bend	12.5
R60F09>CsChrimson,+>TNT	ON	14	bend	36.5
R60F09>CsChrimson,+>TNT	ON	15	bend	1.5
R60F09>CsChrimson,+>TNT	ON	16	bend	12
R60F09>CsChrimson,+>TNT	ON	17	bend	0.5
R60F09>CsChrimson,+>TNT	ON	1	backbend	47
R60F09>CsChrimson,+>TNT	ON	2	backbend	1
R60F09>CsChrimson,+>TNT	ON	3	backbend	21.5
R60F09>CsChrimson,+>TNT	ON	4	backbend	43
R60F09>CsChrimson,+>TNT	ON	5	backbend	5.5
R60F09>CsChrimson,+>TNT	ON	6	backbend	15.5
R60F09>CsChrimson,+>TNT	ON	7	backbend	11
R60F09>CsChrimson,+>TNT	ON	8	backbend	0
R60F09>CsChrimson,+>TNT	ON	9	backbend	46
R60F09>CsChrimson,+>TNT	ON	10	backbend	0
R60F09>CsChrimson,+>TNT	ON	11	backbend	28.5
R60F09>CsChrimson,+>TNT	ON	12	backbend	11
R60F09>CsChrimson,+>TNT	ON	13	backbend	3
R60F09>CsChrimson,+>TNT	ON	14	backbend	36.5
R60F09>CsChrimson,+>TNT	ON	15	backbend	0.5
R60F09>CsChrimson,+>TNT	ON	16	backbend	12
R60F09>CsChrimson,+>TNT	ON	17	backbend	0.5
R60F09>CsChrimson,+>TNT	ON	1	back	67
R60F09>CsChrimson,+>TNT	ON	2	back	77.5
R60F09>CsChrimson,+>TNT	ON	3	back	50.5
R60F09>CsChrimson,+>TNT	ON	4	back	73
R60F09>CsChrimson,+>TNT	ON	5	back	12.5
R60F09>CsChrimson,+>TNT	ON	6	back	26
R60F09>CsChrimson,+>TNT	ON	7	back	46.5
R60F09>CsChrimson,+>TNT	ON	8	back	0
R60F09>CsChrimson,+>TNT	ON	9	back	68
R60F09>CsChrimson,+>TNT	ON	10	back	0
R60F09>CsChrimson,+>TNT	ON	11	back	28.5
R60F09>CsChrimson,+>TNT	ON	12	back	83.5
R60F09>CsChrimson,+>TNT	ON	13	back	23
R60F09>CsChrimson,+>TNT	ON	14	back	94.5
R60F09>CsChrimson,+>TNT	ON	15	back	63
R60F09>CsChrimson,+>TNT	ON	16	back	31
R60F09>CsChrimson,+>TNT	ON	17	back	87.5
R60F09>CsChrimson,+>TNT	ON	1	stop	21
R60F09>CsChrimson,+>TNT	ON	2	stop	18
R60F09>CsChrimson,+>TNT	ON	3	stop	23.5
R60F09>CsChrimson,+>TNT	ON	4	stop	11
R60F09>CsChrimson,+>TNT	ON	5	stop	42.5
R60F09>CsChrimson,+>TNT	ON	6	stop	36
R60F09>CsChrimson,+>TNT	ON	7	stop	22.5
R60F09>CsChrimson,+>TNT	ON	8	stop	40
R60F09>CsChrimson,+>TNT	ON	9	stop	0
R60F09>CsChrimson,+>TNT	ON	10	stop	70
R60F09>CsChrimson,+>TNT	ON	11	stop	2
R60F09>CsChrimson,+>TNT	ON	12	stop	1.5
R60F09>CsChrimson,+>TNT	ON	13	stop	59
R60F09>CsChrimson,+>TNT	ON	14	stop	5.5
R60F09>CsChrimson,+>TNT	ON	15	stop	19
R60F09>CsChrimson,+>TNT	ON	16	stop	69
R60F09>CsChrimson,+>TNT	ON	17	stop	7
R60F09>CsChrimson,+>TNT	ON	1	roll	0
R60F09>CsChrimson,+>TNT	ON	2	roll	0
R60F09>CsChrimson,+>TNT	ON	3	roll	0
R60F09>CsChrimson,+>TNT	ON	4	roll	0
R60F09>CsChrimson,+>TNT	ON	5	roll	0
R60F09>CsChrimson,+>TNT	ON	6	roll	0
R60F09>CsChrimson,+>TNT	ON	7	roll	0
R60F09>CsChrimson,+>TNT	ON	8	roll	0
R60F09>CsChrimson,+>TNT	ON	9	roll	0
R60F09>CsChrimson,+>TNT	ON	10	roll	0
R60F09>CsChrimson,+>TNT	ON	11	roll	0
R60F09>CsChrimson,+>TNT	ON	12	roll	0
R60F09>CsChrimson,+>TNT	ON	13	roll	0
R60F09>CsChrimson,+>TNT	ON	14	roll	0
R60F09>CsChrimson,+>TNT	ON	15	roll	0
R60F09>CsChrimson,+>TNT	ON	16	roll	0
R60F09>CsChrimson,+>TNT	ON	17	roll	0
R60F09>CsChrimson,MDN-ACh>TNT	OFF	1	forward	76.3819
R60F09>CsChrimson,MDN-ACh>TNT	OFF	2	forward	13.5678
R60F09>CsChrimson,MDN-ACh>TNT	OFF	3	forward	34.6734
R60F09>CsChrimson,MDN-ACh>TNT	OFF	4	forward	96.4824
R60F09>CsChrimson,MDN-ACh>TNT	OFF	5	forward	14.0704
R60F09>CsChrimson,MDN-ACh>TNT	OFF	6	forward	37.1859
R60F09>CsChrimson,MDN-ACh>TNT	OFF	7	forward	47.2362
R60F09>CsChrimson,MDN-ACh>TNT	OFF	8	forward	56.7839
R60F09>CsChrimson,MDN-ACh>TNT	OFF	9	forward	45.7286
R60F09>CsChrimson,MDN-ACh>TNT	OFF	10	forward	36.6834
R60F09>CsChrimson,MDN-ACh>TNT	OFF	11	forward	39.6985
R60F09>CsChrimson,MDN-ACh>TNT	OFF	12	forward	28.1407
R60F09>CsChrimson,MDN-ACh>TNT	OFF	13	forward	68.3417
R60F09>CsChrimson,MDN-ACh>TNT	OFF	14	forward	56.2814
R60F09>CsChrimson,MDN-ACh>TNT	OFF	1	bend	5.52764
R60F09>CsChrimson,MDN-ACh>TNT	OFF	2	bend	66.3317
R60F09>CsChrimson,MDN-ACh>TNT	OFF	3	bend	43.2161
R60F09>CsChrimson,MDN-ACh>TNT	OFF	4	bend	0
R60F09>CsChrimson,MDN-ACh>TNT	OFF	5	bend	0
R60F09>CsChrimson,MDN-ACh>TNT	OFF	6	bend	6.03015
R60F09>CsChrimson,MDN-ACh>TNT	OFF	7	bend	4.0201
R60F09>CsChrimson,MDN-ACh>TNT	OFF	8	bend	24.6231
R60F09>CsChrimson,MDN-ACh>TNT	OFF	9	bend	6.53266
R60F09>CsChrimson,MDN-ACh>TNT	OFF	10	bend	46.7337
R60F09>CsChrimson,MDN-ACh>TNT	OFF	11	bend	26.6332
R60F09>CsChrimson,MDN-ACh>TNT	OFF	12	bend	60.3015
R60F09>CsChrimson,MDN-ACh>TNT	OFF	13	bend	0
R60F09>CsChrimson,MDN-ACh>TNT	OFF	14	bend	0
R60F09>CsChrimson,MDN-ACh>TNT	OFF	1	backbend	0
R60F09>CsChrimson,MDN-ACh>TNT	OFF	2	backbend	0
R60F09>CsChrimson,MDN-ACh>TNT	OFF	3	backbend	0
R60F09>CsChrimson,MDN-ACh>TNT	OFF	4	backbend	0
R60F09>CsChrimson,MDN-ACh>TNT	OFF	5	backbend	0
R60F09>CsChrimson,MDN-ACh>TNT	OFF	6	backbend	0
R60F09>CsChrimson,MDN-ACh>TNT	OFF	7	backbend	0
R60F09>CsChrimson,MDN-ACh>TNT	OFF	8	backbend	0
R60F09>CsChrimson,MDN-ACh>TNT	OFF	9	backbend	0
R60F09>CsChrimson,MDN-ACh>TNT	OFF	10	backbend	0
R60F09>CsChrimson,MDN-ACh>TNT	OFF	11	backbend	0
R60F09>CsChrimson,MDN-ACh>TNT	OFF	12	backbend	0
R60F09>CsChrimson,MDN-ACh>TNT	OFF	13	backbend	0
R60F09>CsChrimson,MDN-ACh>TNT	OFF	14	backbend	0
R60F09>CsChrimson,MDN-ACh>TNT	OFF	1	back	0
R60F09>CsChrimson,MDN-ACh>TNT	OFF	2	back	0
R60F09>CsChrimson,MDN-ACh>TNT	OFF	3	back	0
R60F09>CsChrimson,MDN-ACh>TNT	OFF	4	back	0
R60F09>CsChrimson,MDN-ACh>TNT	OFF	5	back	0
R60F09>CsChrimson,MDN-ACh>TNT	OFF	6	back	0
R60F09>CsChrimson,MDN-ACh>TNT	OFF	7	back	0
R60F09>CsChrimson,MDN-ACh>TNT	OFF	8	back	0
R60F09>CsChrimson,MDN-ACh>TNT	OFF	9	back	0
R60F09>CsChrimson,MDN-ACh>TNT	OFF	10	back	0
R60F09>CsChrimson,MDN-ACh>TNT	OFF	11	back	0
R60F09>CsChrimson,MDN-ACh>TNT	OFF	12	back	0
R60F09>CsChrimson,MDN-ACh>TNT	OFF	13	back	0
R60F09>CsChrimson,MDN-ACh>TNT	OFF	14	back	0
R60F09>CsChrimson,MDN-ACh>TNT	OFF	1	stop	18.0905
R60F09>CsChrimson,MDN-ACh>TNT	OFF	2	stop	20.1005
R60F09>CsChrimson,MDN-ACh>TNT	OFF	3	stop	22.1106
R60F09>CsChrimson,MDN-ACh>TNT	OFF	4	stop	3.51759
R60F09>CsChrimson,MDN-ACh>TNT	OFF	5	stop	85.9296
R60F09>CsChrimson,MDN-ACh>TNT	OFF	6	stop	56.7839
R60F09>CsChrimson,MDN-ACh>TNT	OFF	7	stop	48.7437
R60F09>CsChrimson,MDN-ACh>TNT	OFF	8	stop	18.593
R60F09>CsChrimson,MDN-ACh>TNT	OFF	9	stop	47.7387
R60F09>CsChrimson,MDN-ACh>TNT	OFF	10	stop	16.5829
R60F09>CsChrimson,MDN-ACh>TNT	OFF	11	stop	33.6683
R60F09>CsChrimson,MDN-ACh>TNT	OFF	12	stop	11.5578
R60F09>CsChrimson,MDN-ACh>TNT	OFF	13	stop	31.6583
R60F09>CsChrimson,MDN-ACh>TNT	OFF	14	stop	43.7186
R60F09>CsChrimson,MDN-ACh>TNT	OFF	1	roll	0
R60F09>CsChrimson,MDN-ACh>TNT	OFF	2	roll	0
R60F09>CsChrimson,MDN-ACh>TNT	OFF	3	roll	0
R60F09>CsChrimson,MDN-ACh>TNT	OFF	4	roll	0
R60F09>CsChrimson,MDN-ACh>TNT	OFF	5	roll	0
R60F09>CsChrimson,MDN-ACh>TNT	OFF	6	roll	0
R60F09>CsChrimson,MDN-ACh>TNT	OFF	7	roll	0
R60F09>CsChrimson,MDN-ACh>TNT	OFF	8	roll	0
R60F09>CsChrimson,MDN-ACh>TNT	OFF	9	roll	0
R60F09>CsChrimson,MDN-ACh>TNT	OFF	10	roll	0
R60F09>CsChrimson,MDN-ACh>TNT	OFF	11	roll	0
R60F09>CsChrimson,MDN-ACh>TNT	OFF	12	roll	0
R60F09>CsChrimson,MDN-ACh>TNT	OFF	13	roll	0
R60F09>CsChrimson,MDN-ACh>TNT	OFF	14	roll	0
R60F09>CsChrimson,MDN-ACh>TNT	ON	1	forward	22.5
R60F09>CsChrimson,MDN-ACh>TNT	ON	2	forward	9
R60F09>CsChrimson,MDN-ACh>TNT	ON	3	forward	46.5
R60F09>CsChrimson,MDN-ACh>TNT	ON	4	forward	16
R60F09>CsChrimson,MDN-ACh>TNT	ON	5	forward	4
R60F09>CsChrimson,MDN-ACh>TNT	ON	6	forward	19
R60F09>CsChrimson,MDN-ACh>TNT	ON	7	forward	0
R60F09>CsChrimson,MDN-ACh>TNT	ON	8	forward	20
R60F09>CsChrimson,MDN-ACh>TNT	ON	9	forward	5
R60F09>CsChrimson,MDN-ACh>TNT	ON	10	forward	2
R60F09>CsChrimson,MDN-ACh>TNT	ON	11	forward	29.5
R60F09>CsChrimson,MDN-ACh>TNT	ON	12	forward	9
R60F09>CsChrimson,MDN-ACh>TNT	ON	13	forward	9
R60F09>CsChrimson,MDN-ACh>TNT	ON	14	forward	16.5
R60F09>CsChrimson,MDN-ACh>TNT	ON	1	bend	35.5
R60F09>CsChrimson,MDN-ACh>TNT	ON	2	bend	11.5
R60F09>CsChrimson,MDN-ACh>TNT	ON	3	bend	0
R60F09>CsChrimson,MDN-ACh>TNT	ON	4	bend	62
R60F09>CsChrimson,MDN-ACh>TNT	ON	5	bend	31
R60F09>CsChrimson,MDN-ACh>TNT	ON	6	bend	50
R60F09>CsChrimson,MDN-ACh>TNT	ON	7	bend	0
R60F09>CsChrimson,MDN-ACh>TNT	ON	8	bend	55
R60F09>CsChrimson,MDN-ACh>TNT	ON	9	bend	83
R60F09>CsChrimson,MDN-ACh>TNT	ON	10	bend	58.5
R60F09>CsChrimson,MDN-ACh>TNT	ON	11	bend	29
R60F09>CsChrimson,MDN-ACh>TNT	ON	12	bend	79.5
R60F09>CsChrimson,MDN-ACh>TNT	ON	13	bend	40
R60F09>CsChrimson,MDN-ACh>TNT	ON	14	bend	13.5
R60F09>CsChrimson,MDN-ACh>TNT	ON	1	backbend	0
R60F09>CsChrimson,MDN-ACh>TNT	ON	2	backbend	11.5
R60F09>CsChrimson,MDN-ACh>TNT	ON	3	backbend	0
R60F09>CsChrimson,MDN-ACh>TNT	ON	4	backbend	0
R60F09>CsChrimson,MDN-ACh>TNT	ON	5	backbend	10
R60F09>CsChrimson,MDN-ACh>TNT	ON	6	backbend	0
R60F09>CsChrimson,MDN-ACh>TNT	ON	7	backbend	0
R60F09>CsChrimson,MDN-ACh>TNT	ON	8	backbend	7.5
R60F09>CsChrimson,MDN-ACh>TNT	ON	9	backbend	23
R60F09>CsChrimson,MDN-ACh>TNT	ON	10	backbend	25.5
R60F09>CsChrimson,MDN-ACh>TNT	ON	11	backbend	0
R60F09>CsChrimson,MDN-ACh>TNT	ON	12	backbend	23
R60F09>CsChrimson,MDN-ACh>TNT	ON	13	backbend	20
R60F09>CsChrimson,MDN-ACh>TNT	ON	14	backbend	7.5
R60F09>CsChrimson,MDN-ACh>TNT	ON	1	back	0
R60F09>CsChrimson,MDN-ACh>TNT	ON	2	back	33
R60F09>CsChrimson,MDN-ACh>TNT	ON	3	back	0
R60F09>CsChrimson,MDN-ACh>TNT	ON	4	back	0
R60F09>CsChrimson,MDN-ACh>TNT	ON	5	back	12.5
R60F09>CsChrimson,MDN-ACh>TNT	ON	6	back	0
R60F09>CsChrimson,MDN-ACh>TNT	ON	7	back	0
R60F09>CsChrimson,MDN-ACh>TNT	ON	8	back	7.5
R60F09>CsChrimson,MDN-ACh>TNT	ON	9	back	32
R60F09>CsChrimson,MDN-ACh>TNT	ON	10	back	65
R60F09>CsChrimson,MDN-ACh>TNT	ON	11	back	0
R60F09>CsChrimson,MDN-ACh>TNT	ON	12	back	29.5
R60F09>CsChrimson,MDN-ACh>TNT	ON	13	back	45
R60F09>CsChrimson,MDN-ACh>TNT	ON	14	back	68
R60F09>CsChrimson,MDN-ACh>TNT	ON	1	stop	42
R60F09>CsChrimson,MDN-ACh>TNT	ON	2	stop	58
R60F09>CsChrimson,MDN-ACh>TNT	ON	3	stop	53.5
R60F09>CsChrimson,MDN-ACh>TNT	ON	4	stop	22
R60F09>CsChrimson,MDN-ACh>TNT	ON	5	stop	62.5
R60F09>CsChrimson,MDN-ACh>TNT	ON	6	stop	31
R60F09>CsChrimson,MDN-ACh>TNT	ON	7	stop	100
R60F09>CsChrimson,MDN-ACh>TNT	ON	8	stop	25
R60F09>CsChrimson,MDN-ACh>TNT	ON	9	stop	3
R60F09>CsChrimson,MDN-ACh>TNT	ON	10	stop	0
R60F09>CsChrimson,MDN-ACh>TNT	ON	11	stop	41.5
R60F09>CsChrimson,MDN-ACh>TNT	ON	12	stop	5
R60F09>CsChrimson,MDN-ACh>TNT	ON	13	stop	26
R60F09>CsChrimson,MDN-ACh>TNT	ON	14	stop	9.5
R60F09>CsChrimson,MDN-ACh>TNT	ON	1	roll	0
R60F09>CsChrimson,MDN-ACh>TNT	ON	2	roll	0
R60F09>CsChrimson,MDN-ACh>TNT	ON	3	roll	0
R60F09>CsChrimson,MDN-ACh>TNT	ON	4	roll	0
R60F09>CsChrimson,MDN-ACh>TNT	ON	5	roll	0
R60F09>CsChrimson,MDN-ACh>TNT	ON	6	roll	0
R60F09>CsChrimson,MDN-ACh>TNT	ON	7	roll	0
R60F09>CsChrimson,MDN-ACh>TNT	ON	8	roll	0
R60F09>CsChrimson,MDN-ACh>TNT	ON	9	roll	0
R60F09>CsChrimson,MDN-ACh>TNT	ON	10	roll	0
R60F09>CsChrimson,MDN-ACh>TNT	ON	11	roll	0
R60F09>CsChrimson,MDN-ACh>TNT	ON	12	roll	0
R60F09>CsChrimson,MDN-ACh>TNT	ON	13	roll	0
R60F09>CsChrimson,MDN-ACh>TNT	ON	14	roll	0

## Sheet: Fig7,statics
Wilcox rank sum test
Stop,
Group1	Group2	p-value	Holm corrected
R60F09>CsChrimson,MDN-ACh>TNT | ON	R60F09>CsChrimson,+>TNT | ON	0.4273
R60F09>CsChrimson,+>TNT | OFF	R60F09>CsChrimson,MDN-ACh>TNT | OFF	0.04056	0.16224
Bend
Group1	Group2	p-value	Holm corrected
R60F09>CsChrimson,MDN-ACh>TNT | ON	R60F09>CsChrimson,+>TNT | ON	0.2662
R60F09>CsChrimson,+>TNT | OFF	R60F09>CsChrimson,MDN-ACh>TNT | OFF	0.8885
Forward
Group1	Group2
R60F09>CsChrimson,MDN-ACh>TNT | ON	R60F09>CsChrimson,+>TNT | ON	1
R60F09>CsChrimson,+>TNT | OFF	R60F09>CsChrimson,MDN-ACh>TNT | OFF	0.6123
Back
Group1	Group2
R60F09>CsChrimson,MDN-ACh>TNT | ON	R60F09>CsChrimson,+>TNT | ON	0.006859	0.013718
R60F09>CsChrimson,+>TNT | OFF	R60F09>CsChrimson,MDN-ACh>TNT | OFF	1

[truncated: 18 more sheets: Fig8,data, Fig8,statics, Fig9,data, Fig9,statics, Fig10,data, Fig10,statics, Fig11,BO,+CsChrimson, Fig11,BO,-CsChrimson, Fig11,C4da,+CsChrimson, Fig11,C4da,-CsChrimson, Fig11,statics, Fig12,deadend, Fig12,statics, S4Fig,data, S4Fig,statics, S5Fig,+rpr, S5Fig,-rpr, S5Fig,statics]
